# Supplementary material for: Development and External Validation of an Explainable Machine-Learning Model for Predicting Postoperative Pulmonary Complications in Older Adults Undergoing Degenerative Spine Surgery
Source: J Clin Med. 2026 Jul 9;15(14):5375. doi: 10.3390/jcm15145375 (PMC13412764; doi:10.3390/jcm15145375)
Supplement: Supplementary file 1 [file jcm-15-05375-s001.zip]

Archive with 3 entries (3 files):
- Table S1. Candidate predictors and coding definitions..xlsx
- Table S2. Operational definitions of postoperative pulmonary complications..xlsx
- Table S3. Missingness of candidate predictors in the development and external validation cohorts..xlsx
