# Supplementary material for: Development and External Validation of an Explainable Machine-Learning Model for Predicting Postoperative Pulmonary Complications in Older Adults Undergoing Degenerative Spine Surgery
Source: J Clin Med. 2026 Jul 9;15(14):5375. doi: 10.3390/jcm15145375 (PMC13412764; doi:10.3390/jcm15145375)
Supplement: Supplementary file 1 [file jcm-15-05375-s001.zip › Table S1. Candidate predictors and coding definitions..xlsx]

## Sheet: Sheet1
Table S1: Definition of Candidate Predictors	Table S1. Candidate predictors and coding definitions.
Variable	Definition	Coding
Sex_male	Male sex status	0 = Female, 1 = Male
BMI_cat	Body mass index category	1 = <18.5; 2 = 18.5–23.9; 3 = 24.0–27.9; 4 = ≥28.0
ASA_cat	American Society of Anesthesiologists physical status class	1 = ASA I–II; 2 = ASA III; 3 = ASA IV–V
COPD	Chronic obstructive pulmonary disease history	0 = No, 1 = Yes
SpO2_low	Preoperative SpO₂ level (<96%)	0 = ≥96%, 1 = <96%
Anemia	Preoperative anemia (defined by Hb levels below 120 g/L for females or 130 g/L for males)	0 = No, 1 = Yes
Hypoalbumin	Preoperative hypoalbuminemia (serum albumin <35 g/L)	0 = No, 1 = Yes
Surg_region_lumbar	Surgical region (lumbar vs. cervical surgery)	0 = Cervical, 1 = Lumbar
Surg_type_major	Type of surgery (decompression vs. fusion/instrumentation)	0 = Decompression only; 1 = Fusion/instrumentation/revision
Segments_ge3	Number of surgical segments operated on (≥3 segments)	0 = 1-2 segments, 1 = ≥3 segments
URI_1m	Upper respiratory infection within 1 month prior to surgery	0 = No, 1 = Yes
Heart_failure	History of heart failure	0 = No, 1 = Yes
Preop_resp_train	Preoperative respiratory training/physiotherapy	0 = No, 1 = Yes
Smoking_status	Smoking status	1 = Never; 2 = Quit ≥4 weeks; 3 = Quit 2–4 weeks; 4 = Quit <2 weeks; 5 = Current smoker (not quit)
Diabetes	Diabetes mellitus history	0 = No, 1 = Yes
CAD	Coronary artery disease history	0 = No, 1 = Yes
Age	Age (years)	Continuous variable
WBC	White blood cell count (×10⁹/L)	Continuous variable
CRP	C-reactive protein (mg/L)	Continuous variable
Na	Serum sodium (mmol/L)	Continuous variable
K	Serum potassium (mmol/L)	Continuous variable
Op_duration_min	Duration of surgery (minutes)	Continuous variable
EBL_ml	Estimated blood loss (mL)	Continuous variable
Crystalloid_ml	Intraoperative crystalloid volume (mL)	Continuous variable
Colloid_ml	Intraoperative colloid volume (mL)	Continuous variable
