# Supplementary material for: Development and External Validation of an Explainable Machine-Learning Model for Predicting Postoperative Pulmonary Complications in Older Adults Undergoing Degenerative Spine Surgery
Source: J Clin Med. 2026 Jul 9;15(14):5375. doi: 10.3390/jcm15145375 (PMC13412764; doi:10.3390/jcm15145375)
Supplement: Supplementary file 1 [file jcm-15-05375-s001.zip › Table S2. Operational definitions of postoperative pulmonary complications..xlsx]

## Sheet: Table S2
Table S2. Operational definitions of postoperative pulmonary complications.
PPC component	Operational definition
Respiratory infection/pneumonia	Respiratory infection/pneumonia was considered present when antibiotics were administered for suspected respiratory infection and at least one of the following was documented: newly developed or worsened sputum production, new or progressive pulmonary infiltrates/opacities on chest imaging, body temperature >38°C, or leukocytosis.
Respiratory failure	Respiratory failure was defined as clinically significant hypoxemia requiring escalation of oxygen therapy or advanced respiratory support, including PaO₂ <90 mmHg or SpO₂ <95% while receiving 3 L/min oxygen via nasal cannula, SpO₂ <90% on room air necessitating supplemental oxygen, noninvasive ventilation, reintubation, or tracheostomy.
Acute respiratory distress syndrome	Acute respiratory distress syndrome was defined according to the Berlin definition.
Atelectasis	Atelectasis was defined as radiographic evidence of atelectasis on chest radiography or computed tomography, based on radiology reports or medical chart documentation.
Pleural effusion	Pleural effusion was defined as radiographic evidence of pleural effusion on chest radiography or computed tomography.
Pneumothorax	Pneumothorax was defined as radiographic evidence of pneumothorax on chest radiography or computed tomography.
Aspiration pneumonitis	Aspiration pneumonitis was defined as clinical documentation of suspected aspiration accompanied by compatible radiographic findings on chest radiography or computed tomography.
PaO₂, arterial oxygen partial pressure; SpO₂, peripheral oxygen saturation.
