# Supplementary material for: Development and External Validation of an Explainable Machine-Learning Model for Predicting Postoperative Pulmonary Complications in Older Adults Undergoing Degenerative Spine Surgery
Source: J Clin Med. 2026 Jul 9;15(14):5375. doi: 10.3390/jcm15145375 (PMC13412764; doi:10.3390/jcm15145375)
Supplement: Supplementary file 1 [file jcm-15-05375-s001.zip › Table S3. Missingness of candidate predictors in the development and external validation cohorts..xlsx]

## Sheet: Sheet1
Table S3. Missingness of candidate predictors in the development and external validation cohorts.
Predictor	Variable (code)	Development cohort (n=1200)	External validation cohort (n=600)
		Missing n (%)	Missing n (%)
Male sex	Sex_male	0 (0.0%)	0 (0.0%)
BMI category	BMI_cat	0 (0.0%)	0 (0.0%)
ASA physical status	ASA_cat	0 (0.0%)	0 (0.0%)
COPD	COPD	0 (0.0%)	0 (0.0%)
Preoperative SpO₂ <96%	SpO2_low	0 (0.0%)	0 (0.0%)
Preoperative anemia	Anemia	0 (0.0%)	0 (0.0%)
Hypoalbuminemia	Hypoalbumin	0 (0.0%)	0 (0.0%)
Lumbar region	Surg_region_lumbar	0 (0.0%)	0 (0.0%)
Major procedure type	Surg_type_major	0 (0.0%)	0 (0.0%)
Surgical segments ≥3	Segments_ge3	0 (0.0%)	0 (0.0%)
Upper respiratory infection within 1 month	URI_1m	0 (0.0%)	0 (0.0%)
Heart failure	Heart_failure	0 (0.0%)	0 (0.0%)
Preoperative respiratory training	Preop_resp_train	0 (0.0%)	0 (0.0%)
Smoking status	Smoking_status	0 (0.0%)	0 (0.0%)
Diabetes mellitus	Diabetes	0 (0.0%)	0 (0.0%)
Coronary artery disease	CAD	0 (0.0%)	0 (0.0%)
Age	Age	0 (0.0%)	0 (0.0%)
White blood cell count	WBC	82 (6.8%)	39 (6.5%)
C-reactive protein	CRP	228 (19.0%)	102 (17.0%)
Serum sodium	Na	46 (3.8%)	23 (3.8%)
Serum potassium	K	60 (5.0%)	32 (5.3%)
Operative duration (min)	Op_duration_min	0 (0.0%)	0 (0.0%)
Estimated blood loss (mL)	EBL_ml	0 (0.0%)	0 (0.0%)
Crystalloid volume (mL)	Crystalloid_ml	0 (0.0%)	0 (0.0%)
Colloid volume (mL)	Colloid_ml	0 (0.0%)	0 (0.0%)
Values are presented as missing n (%). 'Variable (code)' corresponds to the variable name used in the analysis scripts.
